# Supplementary material for: Detection of Mycobacterium tuberculosis from tongue swabs using sonication and sequence-specific hybridization capture
Source: PLoS One. 2024 Aug 15;19(8):e0308235. doi: 10.1371/journal.pone.0308235 (PMC11326604; doi:10.1371/journal.pone.0308235)
Supplement: S1 File — (CSV) [file pone.0308235.s005.csv]

PID	Sputum Xpert Ultra Result	Sputum Culture Result	Hybridization capture Cq	QIA-EtOH Cq	Hybridization capture quantity (pg/rxn)	QIA-EtOH quantity (pg/rxn)
OSA31001	Positive	Not reported	28.1686	28.8667	1.5709	2.3147
OSA31002	Positive	Not reported	No amplification	Not reported	No amplification	Not reported
OSA31003	Positive	Not reported	30.1622	29.3761	0.3926	0.6783
OSA31004	Positive	Not reported	No amplification	Not reported	No amplification	Not reported
OSA31005	Positive	Not reported	20.444	22.0818	338.6432	108.3864
OSA31006	Positive	Not reported	29.4365	Not reported	0.1259	Not reported
OSA31007	Positive	Not reported	27.3476	27.3574	2.7809	2.762
OSA31008	Positive	Not reported	34.9632	Not reported	0.0014	Not reported
OSA31009	Positive	Not reported	22.9738	20.7241	58.2747	765.9245
OSA31010	Positive	Not reported	27.458	Not reported	0.6257	Not reported
OSA31011	Positive	Not reported	29.099	29.8607	0.8224	0.4841
OSA31012	Positive	Not reported	24.465	Not reported	7.0722	Not reported
OSA31013	Positive	Not reported	No amplification	No amplification	No amplification	No amplification
OSA31014	Positive	Not reported	No amplification	Not reported	No amplification	Not reported
OSA31015	Positive	Not reported	27.9382	27.8612	1.844	4.7384
OSA31016	Positive	Not reported	31.9447	Not reported	0.1514	Not reported
OSA31017	Positive	Not reported	27.1106	25.5459	3.2792	24.6664
OSA31018	Positive	Not reported	31.2383	Not reported	0.0292	Not reported
OSA31019	Positive	Not reported	21.2438	24.4294	194.1351	54.6497
OSA31021	Positive	Not reported	19.93	19.2058	484.1837	801.3161
OSA31022	Positive	Not reported	22.1811	Not reported	84.1158	Not reported
OSA31023	Positive	Not reported	No amplification	33.7869	No amplification	0.0315
OSA31024	Positive	Not reported	33.7742	Not reported	0.0037	Not reported
OSA31025	Positive	Not reported	29.5381	29.5296	0.606	1.4433
OSA31026	Positive	Not reported	31.9043	Not reported	0.1554	Not reported
OSA31027	Positive	Not reported	No amplification	No amplification	No amplification	No amplification
OSA31028	Positive	Not reported	37.5927	Not reported	0.0039	Not reported
OSA31029	Positive	Not reported	29.6781	36.7578	0.242	0.004
OSA31033	Positive	Not reported	22.2358	No amplification	97.3697	No amplification
OSA31035	Positive	Not reported	31.9593	32.8103	0.1125	0.0622
OSA31036	Positive	Not reported	26.8917	Not reported	0.99	Not reported
OSA31037	Positive	Not reported	32.7464	32.7392	0.065	0.0654
OSA31040	Positive	Not reported	29.1545	Not reported	0.1583	Not reported
OSA31041	Positive	Not reported	28.6245	27.0584	1.144	3.4005
OSA31042	Positive	Not reported	30.6656	Not reported	0.0465	Not reported
OSA31044	Positive	Not reported	28.9953	Not reported	0.18	Not reported
OSA31045	Positive	Not reported	19.9702	24.7522	470.8384	43.4216
OSA31046	Positive	Not reported	29.1446	Not reported	0.9273	Not reported
OSA31047	Positive	Not reported	35.2598	38.9728	0.0113	0.0017
OSA31048	Positive	Not reported	38.1141	Not reported	0.0001	Not reported
OSA31049	Positive	Not reported	No amplification	No amplification	No amplification	No amplification
OSA31051	Positive	Not reported	23.614	26.9786	37.3324	8.8872
OSA31052	Positive	Not reported	No amplification	Not reported	No amplification	Not reported
OSA31053	Positive	Not reported	25.0125	27.2002	14.1123	3.0811
OSA31054	Positive	Not reported	29.2589	Not reported	0.8611	Not reported
OSA31055	Positive	Not reported	No amplification	No amplification	No amplification	No amplification
OSA31056	Positive	Not reported	27.4223	Not reported	2.8275	Not reported
OSA31057	Positive	Not reported	25.9915	25.1144	7.1426	33.5434
OSA31058	Positive	Not reported	24.1514	Not reported	23.495	Not reported
OSA31059	Positive	Not reported	No amplification	No amplification	No amplification	No amplification
OSA31061	Positive	Not reported	21.5838	22.6	153.2485	201.2197
OSA31062	Positive	Not reported	26.1588	Not reported	6.4063	Not reported
OSA31063	Positive	Not reported	32.7397	Not reported	0.0905	Not reported
OSA31064	Positive	Not reported	No amplification	40.1627	No amplification	0.0007
OSA31065	Positive	Not reported	20.2962	21.8581	375.293	126.6333
OSA31067	Positive	Not reported	No amplification	Not reported	No amplification	Not reported
OSA31068	Positive	Not reported	28.9729	Not reported	1.0363	Not reported
OSA31069	Positive	Not reported	No amplification	Not reported	No amplification	Not reported
OSA31071	Positive	Not reported	30.2551	Not reported	0.4519	Not reported
OSA31072	Positive	Not reported	No amplification	Not reported	No amplification	Not reported
OSA31073	Positive	Not reported	No amplification	Not reported	No amplification	Not reported
OSA31074	Positive	Not reported	No amplification	Not reported	No amplification	Not reported
OSA31076	Positive	Not reported	29.0917	Not reported	0.9595	Not reported
OSA31077	Positive	Not reported	No amplification	Not reported	No amplification	Not reported
OSA31078	Positive	Not reported	30.4525	Not reported	0.3976	Not reported
OSA31079	Positive	Not reported	32.5146	Not reported	0.1047	Not reported
OSA31080	Positive	Not reported	24.9047	Not reported	14.4274	Not reported
OSA31082	Positive	Not reported	31.1822	Not reported	0.2479	Not reported
OSA31083	Positive	Not reported	No amplification	Not reported	No amplification	Not reported
OSA31084	Positive	Not reported	25.125	Not reported	14.011	Not reported
OSA31085	Positive	Not reported	26.7328	Not reported	4.225	Not reported
OSA31086	Positive	Not reported	No amplification	Not reported	No amplification	Not reported
OSA31087	Positive	Not reported	37.9232	Not reported	0.001	Not reported
OSA31088	Positive	Not reported	36.0285	Not reported	0.0041	Not reported
OSA31090	Positive	Not reported	23.8562	Not reported	36.0852	Not reported
OSA31091	Positive	Not reported	28.7726	Not reported	0.9232	Not reported
OSA31092	Positive	Not reported	No amplification	Not reported	No amplification	Not reported
OSA31093	Positive	Not reported	No amplification	Not reported	No amplification	Not reported
OSA31094	Positive	Not reported	No amplification	Not reported	No amplification	Not reported
OSA31095	Positive	Not reported	No amplification	Not reported	No amplification	Not reported
OSA31096	Positive	Not reported	30.0224	Not reported	0.3636	Not reported
OSA31097	Positive	Not reported	28.6281	Not reported	1.0282	Not reported
OSA31098	Positive	Not reported	30.4782	Not reported	0.2588	Not reported
OSA31099	Positive	Not reported	26.6178	Not reported	4.6032	Not reported
OSA31100	Positive	Not reported	26.5163	Not reported	4.965	Not reported
OSA31101	Positive	Not reported	26.2705	Not reported	5.9637	Not reported
OSA31102	Positive	Not reported	No amplification	Not reported	No amplification	Not reported
OSA31103	Positive	Not reported	33.4209	Not reported	0.0288	Not reported
OSA31104	Positive	Not reported	22.2559	Not reported	118.9955	Not reported
OSA31105	Positive	Not reported	25.7208	Not reported	8.985	Not reported
OSA31106	Positive	Not reported	33.152	Not reported	0.0352	Not reported
OSA31107	Positive	Not reported	26.3003	Not reported	5.8329	Not reported
OSA31108	Positive	Not reported	26.06	Not reported	6.9771	Not reported
OSA31110	Positive	Not reported	33.3132	Not reported	0.0313	Not reported
OSA32136	Negative	Negative	No amplification	Not reported	No amplification	Not reported
OSA32137	Negative	Negative	No amplification	Not reported	No amplification	Not reported
OSA32140	Negative	Negative	No amplification	Not reported	No amplification	Not reported
OSA32154	Negative	Negative	No amplification	Not reported	No amplification	Not reported
OSA32155	Negative	Negative	No amplification	Not reported	No amplification	Not reported
OSA32156	Negative	Negative	No amplification	Not reported	No amplification	Not reported
OSA32157	Negative	Negative	No amplification	Not reported	No amplification	Not reported
OSA32160	Negative	Negative	No amplification	Not reported	No amplification	Not reported
OSA32162	Negative	Negative	No amplification	Not reported	No amplification	Not reported
OSA32169	Negative	Negative	No amplification	Not reported	No amplification	Not reported
OSA32170	Negative	Negative	No amplification	Not reported	No amplification	Not reported
OSA32172	Negative	Negative	No amplification	Not reported	No amplification	Not reported
OSA32173	Negative	Negative	No amplification	Not reported	No amplification	Not reported
OSA32174	Negative	Negative	No amplification	Not reported	No amplification	Not reported
OSA32176	Negative	Negative	No amplification	Not reported	No amplification	Not reported
OSA32177	Negative	Negative	No amplification	Not reported	No amplification	Not reported
OSA32179	Negative	Negative	No amplification	Not reported	No amplification	Not reported
OSA32180	Negative	Negative	No amplification	Not reported	No amplification	Not reported
OSA32182	Negative	Negative	No amplification	Not reported	No amplification	Not reported
OSA32184	Negative	Negative	No amplification	Not reported	No amplification	Not reported
OSA32190	Negative	Negative	No amplification	Not reported	No amplification	Not reported
OSA32192	Negative	Negative	No amplification	Not reported	No amplification	Not reported
OSA32203	Negative	Negative	36.34045	Not reported	0.0027	Not reported
OSA32205	Negative	Negative	No amplification	Not reported	No amplification	Not reported
OSA32206	Negative	Negative	No amplification	Not reported	No amplification	Not reported
OSA32209	Negative	Negative	No amplification	Not reported	No amplification	Not reported
OSA32210	Negative	Negative	No amplification	Not reported	No amplification	Not reported
OSA32211	Negative	Negative	No amplification	Not reported	No amplification	Not reported
OSA32212	Negative	Negative	No amplification	Not reported	No amplification	Not reported
OSA32213	Negative	Negative	No amplification	Not reported	No amplification	Not reported
OSA32214	Negative	Negative	No amplification	Not reported	No amplification	Not reported
OSA32215	Negative	Negative	No amplification	Not reported	No amplification	Not reported
OSA32217	Negative	Negative	No amplification	Not reported	No amplification	Not reported
OSA32218	Negative	Negative	No amplification	Not reported	No amplification	Not reported
OSA32219	Negative	Negative	No amplification	Not reported	No amplification	Not reported
OSA32221	Negative	Negative	No amplification	Not reported	No amplification	Not reported
OSA32228	Negative	Negative	No amplification	Not reported	No amplification	Not reported
OSA32229	Negative	Negative	No amplification	Not reported	No amplification	Not reported
OSA32230	Negative	Negative	No amplification	Not reported	No amplification	Not reported
OSA32238	Negative	Negative	No amplification	Not reported	No amplification	Not reported
OSA32239	Negative	Negative	No amplification	Not reported	No amplification	Not reported
OSA32246	Negative	Negative	No amplification	Not reported	No amplification	Not reported
